# Supplementary material for: Phenotypic, Chemotaxonomic, and Genome-Based Classification of Phyllobacterium Strains: Two Proposed Novel Species, Phyllobacterium chamaecytisi sp. nov. and Phyllobacterium lublinensis sp. nov
Source: Biology (Basel). 2025 Aug 8;14(8):1024. doi: 10.3390/biology14081024 (PMC12383984; doi:10.3390/biology14081024)
Supplement: Supplementary file 1 [file biology-14-01024-s001.zip]

Archive with 1 entries (1 files):
- biology-3698617-supplementary.pdf
